# Supplementary material for: Molecular Mechanism of Mutational Disruption of DCLK1 Autoinhibition Provides a Rationale for Inhibitor Screening
Source: Int J Mol Sci. 2023 Sep 13;24(18):14020. doi: 10.3390/ijms241814020 (PMC10531055; doi:10.3390/ijms241814020)
Supplement: Supplementary file 1 [file ijms-24-14020-s001.zip]

Archive with 1 entries (1 files):
- ijms-2508175-supplementary.pdf
